# Supplementary material for: A Dual-Laser Raman Strategy for Fast and Direct Detection and Quantification of Microplastics in Water
Source: Polymers (Basel). 2026 Apr 25;18(9):1046. doi: 10.3390/polym18091046 (PMC13165335; doi:10.3390/polym18091046)
Supplement: Supplementary file 1 [file polymers-18-01046-s001.zip]

Archive with 1 entries (1 files):
- polymers-4250968-supplementary.pdf
